# Supplementary material for: Cannabinoid Receptors CB1 and CB2 Activation Restores Hippocampal Lipid Profiles and Alleviates Autism‐Like Behaviors in Valproic Acid‐Induced ASD Rats
Source: CNS Neurosci Ther. 2025 Aug 25;31(8):e70591. doi: 10.1111/cns.70591 (PMC12376063; doi:10.1111/cns.70591)
Supplement: Supplementary file 1 — Data S1: cns70591‐sup‐0001‐DataS1.xlsx. [file CNS-31-e70591-s001.xlsx]

## Sheet: Table S1
Table S1 The differentially expressed lipids of VPA vs CON
	VIP	log2FC	P	Lipids name
PC 38:5	2.17067	-0.21453	0.00011918	PC(18:1/20:4)
SM 42:4	2.13816	-0.35174	1.14e-05	SM(d18:1/24:3)
PC 40:7	2.0939	-0.19333	0.00075838	PC(18:1/22:6)
PC 40:3	2.05596	-0.24466	0.00063674	PC(20:0/20:3)
PC 40:2	2.0389	-0.35437	0.00029895	PC(20:0/20:2)
PC 46:7	2.01733	-0.23591	0.00053661	PC(22:6/24:1)
LPC 20:1	1.99537	-0.23897	0.00094339	LysoPC(20:1)
PC 42:3	1.9791	-0.28393	0.0005539	PC(20:2/22:1)
LPC 19:1	1.97524	-0.3603	0.0015109	LysoPC(19:1)
PC 42:8	1.96193	-0.19948	0.0020475	PC(20:4/22:4)
PC 41:2	1.95059	-0.43379	0.00067199	PC(19:0/22:2)
HexCer (d18:2/20:0)	1.92032	-0.36395	0.0017905	HexCer(d18:2/20:0)
LPC O-18:1	1.91986	-0.35215	0.0023456	LysoPC(O-18:1)
PC 42:5	1.91898	-0.19682	0.0028292	PC(20:5/22:0)
LPC 18:0	1.90058	-0.10203	0.016435	LysoPC(18:0)
LPC 17:1	1.88997	-0.36996	0.0036445	LysoPC(17:1)
PC 39:2	1.88036	-0.39994	0.0012299	PC(17:0/22:2)
LPC 20:2	1.85499	-0.16733	0.0061455	LysoPC(20:2)
LPC 22:5	1.84935	-0.41716	0.0028153	LysoPC(22:5)
PC 42:7	1.84335	-0.18966	0.0021415	PC(20:5/22:2)
LPC O-18:2	1.83751	-0.31769	0.0045478	LysoPC(O-18:2)
PC 32:1	1.82356	-0.21582	0.0015249	PC(16:0/16:1)
LPC 18:3	1.81484	-0.24758	0.0091696	LysoPC(18:3)
PC 40:5	1.80418	-0.18899	0.0042316	PC(20:0/20:5)
PC 44:8	1.79768	-0.2134	0.0072201	PC(22:4/22:4)
SM 35:0	1.78945	-0.43701	0.0016796	SM(d18:0/17:0)
PC 42:4	1.77133	-0.15256	0.0086763	PC(20:4/22:0)
PC 40:1	1.75767	-0.33584	0.0060404	PC(20:0/20:1)
PC 41:7	1.74095	-0.34316	0.0069145	PC(19:1/22:6)
PC 38:2	1.73894	-0.18624	0.0019101	PC(18:0/20:2)
PC 36:4	1.73061	-0.14013	0.0074903	PC(18:2/18:2)
LPC 16:1	1.70965	-0.23167	0.0095243	LysoPC(16:1)
PC 36:1	1.67757	-0.11115	0.011994	PC(18:0/18:1)
PC 38:1	1.67017	-0.19666	0.013051	PC(18:0/20:1)
LPC 16:2	1.67007	-0.21785	0.034953	LysoPC(16:2)
PC 44:9	1.66744	-0.11819	0.012421	PC(22:4/22:5)
FA 22:3	1.66647	-0.56304	0.0018995	7,10,13-docosatrienoic acid
FA 21:0	1.65514	0.35868	0.00053225	Heneicosylic acid
LPC 22:4	1.64919	-0.22926	0.021868	LysoPC(22:4)
PC O-30:0	1.64846	0.19616	0.016451	PC(O-14:0/16:0)
LPC 17:2	1.64819	-0.32669	0.01517	LysoPC(17:2)
PC 36:0	1.64788	-0.10097	0.018312	PC(18:0/18:0)
PC 42:6	1.64294	-0.15806	0.011704	PC(20:4/22:2)
LPC 18:1	1.63779	-0.17068	0.033672	LysoPC(18:1)
PC O-40:8	1.63086	-0.28455	0.0043589	PC(P-18:1/22:6)
SM 44:3	1.62655	-0.19047	0.006385	SM(d18:1/26:2)
PC 40:6	1.62644	-0.13143	0.017071	PC(18:0/22:6)
FA 26:0	1.62363	0.6143	0.0015409	Phthioic acid
PC 42:2	1.62246	-0.31947	0.0058649	PC(20:2/22:0)
HexCer (d18:2/22:0)	1.61885	-0.25454	0.014988	HexCer(d18:2/22:0)
PC 38:4	1.61326	-0.1126	0.027036	PC(18:0/20:4)
PC 37:5	1.59515	-0.32775	0.012027	PC(15:0/22:5)
Cer (d16:1/22:0)	1.58691	-0.41892	0.030426	Cer(d16:1/22:0)
SM 37:2	1.5527	-0.49053	0.010714	SM(d18:2/19:0)
SM 41:2	1.55146	-0.23029	0.032404	SM(d18:2/23:0)
LPC O-18:0	1.54523	-0.30871	0.020013	LysoPC(O-18:0)
PC 35:1	1.54364	-0.24993	0.019363	PC(17:0/18:1)
PC 37:1	1.53757	-0.23562	0.031483	PC(15:0/22:1)
HexCer (d18:2/18:0)	1.52523	-0.22574	0.013615	HexCer(d18:2/18:0)
PC 39:6	1.51267	-0.27436	0.022932	PC(17:0/22:6)
PC O-42:5	1.49475	-0.22443	0.0070355	PC(O-20:0/22:5)
PE 40:3	1.4915	-0.32001	0.0057366	PE(18:0/22:3)
LPC 20:3	1.4854	-0.22333	0.037715	LysoPC(20:3)
PC 33:1	1.48136	-0.28468	0.019956	PC(15:0/18:1)
LPC O-16:0	1.47756	-0.30108	0.032226	LysoPC(O-16:0)
PC 39:5	1.47701	-0.26968	0.021336	PC(17:0/22:5)
PC 31:0	1.47185	-0.30826	0.017991	PC(15:0/16:0)
PC 46:6	1.47105	-0.17745	0.035744	PC(22:6/24:0)
LPC 15:0	1.4584	-0.30268	0.038566	LysoPC(15:0)
PC O-40:7	1.43737	-0.26465	0.012139	PC(P-18:0/22:6)
FA 20:4	1.43398	-0.39587	0.011904	8Z,11Z,14Z,18Z-eicosatetraenoic acid
HexCer (d18:1/19:0)	1.42917	-0.50738	0.024275	HexCer(d18:1/19:0)
LPC 17:0	1.4226	-0.28103	0.038156	LysoPC(17:0)
PC 37:3	1.41071	-0.24833	0.033985	PC(15:0/22:3)
FA18:3	1.40582	-0.53207	0.008186	Alvaradonic acid
PC 37:2	1.40387	-0.26181	0.029351	PC(15:0/22:2)
PE 39:6	1.39558	-0.36961	0.040321	PC(17:0/22:6)
FA18:1	1.39338	-0.40244	0.010109	Oleic acid
PC 38:0	1.39256	-0.21962	0.034346	PC(18:0/20:0)
HexCer (d18:1/14:0)	1.38127	-0.27179	0.022318	HexCer(d18:1/14:0)
Cer (d18:1/23:1)	1.37021	-0.22924	0.025289	Cer(d18:2/23:0)
FA 22:4	1.36812	-0.44134	0.01164	8,12,16,19-docosatetraenoic acid
LPC 22:1	1.3477	-0.29821	0.016332	LysoPC(22:1)
FA17:0	1.33671	-0.53166	0.017387	Margaric acid
PC 34:1	1.33225	-0.10909	0.045996	PC(16:0/18:1)
PC O-42:3	1.31568	-0.24781	0.035715	PC(O-20:0/22:3)
FA 22:5	1.30738	-0.42978	0.011666	4,7,10,13,16-docosapentaenoic acid
PC 35:2	1.30681	-0.23649	0.043721	PC(17:0/18:2)
FA 20:5	1.2901	-0.45423	0.014116	2E,5Z,8Z,11Z,14Z-eicosapentaenoic acid
PC O-44:4	1.27872	-0.24941	0.046214	PC(O-22:1/22:3)
SM 34:1	1.27101	0.2923	0.011168	SM(d18:1/16:0)
FA14:1	1.25009	-0.39274	0.027743	Myristic acid
PC 42:11	1.24955	-0.39757	0.044892	PC(20:5/22:6)
SM 42:3	1.23491	-0.17372	0.019525	SM(d18:2/24:1)
FA16:0	1.23312	-0.32372	0.04224	Palmitic acid
FA 22:6	1.22743	-0.39304	0.025368	10,13,16-Docosatriynoic acid
FA 28:0	1.22186	0.49297	0.024958	Montanic acid
FA 20:2	1.21698	-0.4351	0.023131	8Z,11Z-eicosadienoic acid
FA17:1	1.21161	-0.48747	0.025359	Margaroleic acid
FA18:2	1.19133	-0.39065	0.02603	Linoleic acid
FA16:1	1.17981	-0.30909	0.039628	trans-9-palmitoleic acid
FA 20:3	1.17068	-0.40005	0.029172	9Z,11Z,14Z-Eicosatrienoic acid
PE 38:2	1.13095	-0.18739	0.037746	PE(18:1/20:1)
Note: Blue indicates a downward adjustment of VPA relative to CON; red is upward.

## Sheet: Table S2
Table S2 The differentially expressed lipids of ACPA vs VPA
	VIP	log2FC	P	Lipids name
FA 24:1	2.53697	1.0154	2.4635e-08	19Z-Tetracosenoic acid
FA 22:0	2.50903	0.95873	3.36e-08	Behenic acid
FA 24:0	2.50738	1.2371	6.3213e-08	Lignoceric acid
SM 42:5	2.44873	-0.57928	1.0017e-06	SM(d18:1/24:4)
FA 21:0	2.40473	1.0415	1.1206e-06	Heneicosylic acid
FA 25:1	2.38858	1.3017	1.4483e-06	16Z-pentacosenoic acid
FA 26:1	2.33469	1.3027	3.0467e-06	19Z-hexacosenoic acid
FA 23:0	2.28892	0.91782	8.4385e-06	Tricosylic acid
FA 26:0	2.19743	0.77423	2.7569e-05	Phthioic acid
FA 22:3	2.19368	0.62784	4.0252e-05	7,10,13-docosatrienoic acid
PC 46:7	2.10356	0.23203	0.00010721	PC(22:6/24:1)
SM 34:1	2.07142	-0.53855	0.00011989	SM(d18:1/16:0)
SM 42:4	2.02514	0.31529	0.00022057	SM(d18:1/24:3)
SM 33:1	2.01736	-0.98567	0.00032865	SM(d18:1/15:0)
PC 40:2	2.00227	0.37843	0.00046811	PC(20:0/20:2)
FA 28:0	1.93193	0.72037	0.00072049	Montanic acid
FA 20:1	1.92	0.48294	0.00086142	10Z-Eicosenoic acid
SM 34:0	1.88141	-0.43892	0.00087104	SM(d18:0/16:0)
PC 42:10	1.88516	0.50335	0.0010353	PC(20:5/22:5)
Cer (d16:1/22:0)	1.81034	0.72964	0.0012303	Cer(d16:1/22:0)
Cer (d18:1/24:1)	1.78974	0.47045	0.0015946	Cer(d18:2/24:0)
SM 32:1	1.92941	-0.4113	0.0015992	SM(d18:1/14:0)
PC 42:3	1.82005	0.32486	0.0019943	PC(20:2/22:1)
PC 40:1	1.80586	0.37615	0.0021401	PC(20:0/20:1)
FA 22:4	1.77205	0.47173	0.0021506	8,12,16,19-docosatetraenoic acid
PC 41:2	1.80455	0.47812	0.0021818	PC(19:0/22:2)
PC 42:2	1.78959	0.41283	0.0024658	PC(20:2/22:0)
PC 40:7	1.75978	0.13755	0.0025706	PC(18:1/22:6)
FA 20:3	1.72829	0.47788	0.0027643	9Z,11Z,14Z-Eicosatrienoic acid
PC 42:8	1.77348	0.16719	0.0029099	PC(20:4/22:4)
HexCer (d18:2/24:0)	1.73543	0.30213	0.0036759	HexCer(d18:2/24:0)
Cer (d18:0/24:1)	1.65609	0.41915	0.0041056	Cer(d18:0/24:1)
FA 20:5	1.66371	0.66565	0.0041212	2E,5Z,8Z,11Z,14Z-eicosapentaenoic acid
PC 40:3	1.74871	0.15485	0.0045947	PC(20:0/20:3)
PC O-30:0	1.76005	-0.26127	0.0050075	PC(O-14:0/16:0)
LPC 24:1	1.68198	0.49714	0.0053881	LysoPC(24:1)
Cer (d18:1/26:1)	1.63926	0.46421	0.0056835	Cer(d18:2/26:0)
Cer (d18:0/16:0)	1.58844	0.35584	0.0060044	Cer(d18:0/16:0)
PC 38:1	1.66094	0.20362	0.0074642	PC(18:0/20:1)
HexCer (d18:2/26:0)	1.61395	0.3143	0.0075009	HexCer(d18:2/26:0)
PC 44:2	1.62374	0.4175	0.0079077	PC(22:0/22:2)
Cer (d18:1/16:0)	1.52151	0.33797	0.0080626	Cer(d18:1/16:0)
FA18:1	1.57175	0.43418	0.008245	Oleic acid
FA 20:4	1.55615	0.41428	0.0086341	8Z,11Z,14Z,18Z-eicosatetraenoic acid
SM 42:0	1.58075	-0.45252	0.0089621	SM(d18:0/24:0)
PC 46:6	1.62271	0.23955	0.0092012	PC(22:6/24:0)
PE O-38:2-3	1.61338	-0.34315	0.0094791	PE(P-16:0/22:1)
Cer (d18:2/24:1)	1.5125	0.36751	0.0095707	Cer(d18:2/24:1)
FA 22:5	1.55544	0.46068	0.0096775	4,7,10,13,16-docosapentaenoic acid
SM 33:0	1.64407	-0.56006	0.0098161	SM(d18:0/15:0)
PC 39:2	1.61289	0.24817	0.0098606	PC(17:0/22:2)
PC 28:0	1.65401	-0.37964	0.0098819	PC(14:0/14:0)
FA18:0	1.53669	0.39559	0.0099531	Stearic acid
PC 38:4	1.5504	0.10992	0.010684	PC(18:0/20:4)
Cer (d18:1/23:1)	1.50559	0.296	0.010713	Cer(d18:2/23:0)
PC O-32:2	1.51192	-0.43025	0.011593	PC(P-16:0/16:1)
PC 38:5	1.50789	0.12316	0.012211	PC(18:1/20:4)
Cer (d18:1/20:0)	1.41964	0.33072	0.014404	Cer(d18:1/20:0)
FA 22:6	1.46069	0.40372	0.014757	10,13,16-Docosatriynoic acid
SM 32:0	1.60873	-0.29491	0.014972	SM(d18:0/14:0)
PC O-28:0	1.53176	-0.27151	0.015609	PC(O-16:0/12:0)
PC 32:1	1.46416	0.1248	0.01658	PC(16:0/16:1)
PC 42:1	1.47548	0.27967	0.016963	PC(18:0/24:1)
Cer (d18:0/22:0)	1.43884	0.31741	0.017074	Cer(d18:0/22:0)
Cer (d18:2/24:2)	1.40403	0.45034	0.018389	Cer(d18:2/24:2)
LPC 22:0	1.4854	0.42513	0.018543	LysoPC(22:0)
PC 42:7	1.45148	0.12237	0.02007	PC(20:5/22:2)
TG 58:11-4	1.43156	1.1009	0.02048	TG(20:5/18:2/20:4)
Cer (d18:1/21:0)	1.34908	0.32554	0.020548	Cer(d18:1/21:0)
FA16:1	1.4099	0.40864	0.020816	trans-9-palmitoleic acid
PE O-34:3-1	1.46041	-0.2739	0.020945	PE(O-16:0/18:3)
PC 29:0	1.48874	-0.28577	0.021118	PC(14:0/15:0)
LPC 20:5	1.34155	0.24108	0.022895	LysoPC(20:5)
PC 38:7	1.43007	-0.14117	0.022978	PC(16:1/22:6)
FA14:1	1.38565	0.41212	0.023946	Myristic acid
Cer (d18:1/22:0)	1.3703	0.31929	0.024179	Cer(d18:1/22:0)
PC 37:6	1.44956	-0.24855	0.026136	PC(15:0/22:6)
Cer (d18:2/22:0)	1.3651	0.51979	0.026235	Cer(d18:2/22:0)
LPC 22:1	1.40783	0.34327	0.026647	LysoPC(22:1)
PC O-35:3	1.3808	-0.76082	0.027818	PC(P-18:0/17:2)
PC 36:1	1.37938	0.099801	0.029511	PC(18:0/18:1)
PC 44:8	1.33218	0.15487	0.029733	PC(22:4/22:4)
FA 22:2	1.38236	0.40419	0.030261	13Z,16Z-docosadienoic acid
SM 37:2	1.28352	0.45485	0.031703	SM(d18:2/19:0)
PC 33:0	1.37406	-0.30718	0.036056	PC(15:0/18:0)
FA16:0	1.27081	0.38292	0.037502	Palmitic acid
Cer (d18:0/18:0)	1.22735	0.28116	0.038684	Cer(d18:0/18:0)
PC 38:2	1.35928	0.11842	0.041094	PC(18:0/20:2)
LPC 18:3	1.25321	0.22455	0.042156	LysoPC(18:3)
FA18:3	1.25001	0.41929	0.042417	Alvaradonic acid
PE 36:5-2	1.30249	-0.19565	0.043419	PC(16:0/20:5)
PC 44:4	1.27289	0.23869	0.043627	PC(22:0/22:4)
PE O-38:6	1.36268	-0.40098	0.044188	PE(O-16:0/22:6)
HexCer (d18:1/24:1)	1.25241	0.24433	0.044324	HexCer(d18:1/24:1)
SM 31:1	1.2155	0.24074	0.044806	SM(d18:1/13:0)
PC 35:4	1.31336	-0.21979	0.048296	PC(17:1/18:3)
SM 38:0	1.31667	-0.23971	0.049445	SM(d18:0/20:0)
LPC 24:0	1.26083	0.30341	0.049823	LysoPC(24:0)
Note: Blue indicates a downward adjustment of ACPA relative to VPA; red is upward.

## Sheet: Table S3
Table S3 The differentially expressed lipids of AM1241 vs VPA
	VIP	log2FC	P	Lipids name
PC 40:7	2.02331	0.42778	9.663e-11	PC(18:1/22:6)
FA 21:0	2.00453	0.97743	5.8041e-10	Heneicosylic acid
PC 38:5	1.97805	0.39998	4.7452e-09	PC(18:1/20:4)
PC 42:8	1.97213	0.45323	2.4772e-08	PC(20:4/22:4)
PC 32:1	1.94309	0.42328	1.5668e-08	PC(16:0/16:1)
PC 46:7	1.90941	0.37317	1.3759e-06	PC(22:6/24:1)
PC 40:3	1.90911	0.33048	5.4225e-07	PC(20:0/20:3)
PC 36:4	1.89582	0.35373	3.7295e-07	PC(18:2/18:2)
PC 42:7	1.89311	0.34236	1.0411e-06	PC(20:5/22:2)
PC 36:0	1.87936	0.2477	1.814e-06	PC(18:0/18:0)
PC 38:1	1.86995	0.36229	1.6153e-06	PC(18:0/20:1)
PC 36:1	1.86917	0.2843	4.5456e-06	PC(18:0/18:1)
PC 40:1	1.86881	0.6043	9.4644e-07	PC(20:0/20:1)
FA 22:0	1.86383	0.75598	1.3511e-06	Behenic acid
PC 38:4	1.8391	0.38523	2.4287e-06	PC(18:0/20:4)
PC 40:5	1.83549	0.32033	3.2715e-06	PC(20:0/20:5)
LPC 18:0	1.83513	0.32784	5.2909e-07	LysoPC(18:0)
LPC 18:3	1.8324	0.44164	5.9507e-06	LysoPC(18:3)
PC 40:2	1.82977	0.51122	5.2697e-06	PC(20:0/20:2)
PC 46:6	1.8271	0.43097	4.0443e-06	PC(22:6/24:0)
FA 26:1	1.82295	1.1383	1.9239e-06	19Z-hexacosenoic acid
PC 42:6	1.81851	0.29785	5.2182e-06	PC(20:4/22:2)
PC 42:5	1.81566	0.28847	7.4017e-06	PC(20:5/22:0)
PC 44:9	1.80757	0.29148	3.4437e-06	PC(22:4/22:5)
PC 42:3	1.80301	0.48833	9.2826e-06	PC(20:2/22:1)
LPE 16:0	1.80145	0.46072	2.02e-06	LysoPE(16:0)
FA 25:1	1.79708	1.056	7.0281e-06	16Z-pentacosenoic acid
PC 42:2	1.79446	0.63759	5.1724e-06	PC(20:2/22:0)
PC 40:6	1.79337	0.31819	6.6026e-06	PC(18:0/22:6)
PC 44:8	1.78063	0.39298	9.3843e-06	PC(22:4/22:4)
PC 30:0	1.77938	0.35013	5.2758e-06	PC(14:0/16:0)
PC 38:6	1.77752	0.21892	8.0211e-06	PC(18:2/20:4)
LPC 18:2	1.76638	0.37261	1.2826e-05	LysoPC(18:2)
PC 42:4	1.76421	0.26804	1.9918e-05	PC(20:4/22:0)
PC 34:2	1.7637	0.30401	1.3819e-05	PC(16:0/18:2)
PC 36:3	1.75544	0.20903	1.1401e-05	PC(18:0/18:3)
SM 42:4	1.73618	0.44811	1.0372e-05	SM(d18:1/24:3)
LPC 16:2	1.73438	0.42924	6.3858e-06	LysoPC(16:2)
PC 38:0	1.73013	0.35751	2.4236e-05	PC(18:0/20:0)
PC 41:2	1.72413	0.64199	2.312e-05	PC(19:0/22:2)
PC 42:1	1.71439	0.49424	2.8014e-05	PC(18:0/24:1)
LPC 18:1	1.70463	0.389	3.0885e-05	LysoPC(18:1)
LPE 18:1	1.70087	0.50168	3.7146e-05	LysoPE(18:1)
LPC 16:1	1.69978	0.40664	2.5933e-05	LysoPC(16:1)
FA 23:0	1.6976	0.55194	8.2028e-05	Tricosylic acid
FA 24:1	1.69563	0.80107	4.8982e-05	19Z-Tetracosenoic acid
LPC 20:1	1.69343	0.44596	2.9782e-05	LysoPC(20:1)
FA 24:0	1.69195	0.80425	3.2943e-05	Lignoceric acid
PC 44:4	1.68505	0.51404	4.3516e-05	PC(22:0/22:4)
PE 34:3-2	1.67889	0.51019	2.6653e-05	PC(16:1/18:2)
LPC 16:0	1.67312	0.25908	1.4736e-05	LysoPC(16:0)
LPE 18:0	1.6478	0.62473	0.00010453	LysoPE(18:0)
PC 37:5	1.63935	0.41587	4.2028e-05	PC(15:0/22:5)
SM 34:1	1.63665	-0.57306	1.9247e-05	SM(d18:1/16:0)
SM 42:5	1.62852	-0.47482	4.6411e-05	SM(d18:1/24:4)
PC 38:2	1.62427	0.21563	0.00062835	PC(18:0/20:2)
PC 34:1	1.62176	0.23947	0.00031707	PC(16:0/18:1)
PC 36:2	1.60285	0.22662	0.00073618	PC(18:0/18:2)
PC 40:4	1.58947	0.23002	0.00046636	PC(20:0/20:4)
LPC 22:6	1.5492	0.5264	0.00058398	LysoPC(22:6)
LPC 20:4	1.54049	0.48303	0.00054161	LysoPC(20:4)
PC 44:2	1.54014	0.6012	0.00044107	PC(22:0/22:2)
TG 56:0-1	1.53943	-0.70992	0.00032385	TG(16:0/16:0/24:0)
SM 32:1	1.5365	-0.52115	0.00034015	SM(d18:1/14:0)
LPC 22:1	1.5311	0.4949	0.00031685	LysoPC(22:1)
SM 34:2	1.52919	-0.51723	0.00035976	SM(d18:1/16:1)
LPC O-18:1	1.50031	0.34475	0.00057836	LysoPC(O-18:1)
LPE 18:2	1.49608	0.3169	0.00086799	LysoPE(18:2)
PE 40:7	1.48251	0.26872	0.0004601	PE(18:1/22:6)
LPC 22:5	1.4791	0.46501	0.00060339	LysoPC(22:5)
PC 32:0	1.47386	0.20484	0.0017307	PC(16:0/16:0)
PC 35:3	1.47206	0.50609	0.00064826	PC(17:1/18:2)
LPC 17:1	1.46893	0.35618	0.00066615	LysoPC(17:1)
PC 38:3	1.44741	0.20109	0.0034284	PC(18:0/20:3)
LPC 24:1	1.44118	0.58096	0.001191	LysoPC(24:1)
PC 40:0	1.43711	0.33638	0.0012312	PC(20:0/20:0)
LPE 20:4	1.43493	0.33642	0.0014667	LysoPE(20:4)
PC 41:7	1.42404	0.36977	0.00083538	PC(19:1/22:6)
LPC 20:2	1.40152	0.23732	0.0021868	LysoPC(20:2)
LPC 20:3	1.40129	0.32138	0.0027901	LysoPC(20:3)
SM 34:0	1.38638	-0.3642	0.0012642	SM(d18:0/16:0)
SM 33:1	1.37498	-0.85546	0.0025001	SM(d18:1/15:0)
PE 40:3	1.37204	0.26172	0.0013036	PE(18:0/22:3)
LPC 22:4	1.36783	0.32147	0.0040883	LysoPC(22:4)
FA 22:3	1.35849	0.62092	0.0059258	7,10,13-docosatrienoic acid
PC 39:5	1.35396	0.33535	0.0030299	PC(17:0/22:5)
PC 39:2	1.35154	0.367	0.0046405	PC(17:0/22:2)
PC 37:0	1.34615	0.26633	0.0029094	PC(15:0/22:0)
PE O-36:3-4	1.33563	0.31752	0.0031135	PE(O-16:0/20:3)
Cer (d18:1/24:1)	1.32702	0.41411	0.0038149	Cer(d18:2/24:0)
Cer (d18:1/26:1)	1.32383	0.43683	0.0046823	Cer(d18:2/26:0)
LPC 22:0	1.32377	0.40792	0.0048681	LysoPC(22:0)
PC O-37:4	1.31635	0.106	0.0044527	PC(O-17:0/20:4)
LPC 14:0	1.31616	0.2314	0.0059647	LysoPC(14:0)
FA 20:1	1.31258	0.42605	0.0080649	10Z-Eicosenoic acid
PE 36:5-2	1.3114	0.28797	0.0038065	PC(16:0/20:5)
PE 38:2	1.29987	0.2394	0.0048401	PE(18:1/20:1)
PE 38:6	1.2881	0.28194	0.003214	PE(18:2/20:4)
FA 28:0	1.28678	0.50069	0.0126	Montanic acid
LPC 19:1	1.28437	0.28548	0.0050608	LysoPC(19:1)
LPC 20:5	1.28291	0.24023	0.0093315	LysoPC(20:5)
SM 33:0	1.27224	-0.60832	0.0054342	SM(d18:0/15:0)
LPC 15:0	1.27199	0.2782	0.0039061	LysoPC(15:0)
Cer (d18:1/23:1)	1.26875	0.3202	0.0081013	Cer(d18:2/23:0)
PE O-40:4-1	1.25808	0.21464	0.0042888	PE(P-18:0/22:3)
PC O-38:0	1.258	-0.24693	0.012295	PC(O-18:0/20:0)
PE O-40:8-1	1.25687	0.28485	0.0047912	PE(P-18:1/22:6)
PE O-34:1-2	1.2543	0.36994	0.0036633	PE(O-16:0/18:1)
SM 32:0	1.24006	-0.33594	0.0073292	SM(d18:0/14:0)
LPC O-16:0	1.2352	0.27227	0.0058746	LysoPC(O-16:0)
TG 52:5-5	1.23365	-0.62481	0.0034396	TG(16:0/16:0/20:5)
TG 58:11-4	1.22545	1.1604	0.011497	TG(20:5/18:2/20:4)
Cer (d18:0/24:1)	1.21867	0.35806	0.0090626	Cer(d18:0/24:1)
Cer (d18:1/22:0)	1.2159	0.30132	0.011347	Cer(d18:1/22:0)
PE O-40:6-6	1.20631	0.35348	0.0062717	PE(P-18:0/22:5)
LPE 22:6	1.20553	0.25261	0.011151	LysoPE(22:6)
Cer (d18:0/22:0)	1.18785	0.28846	0.012865	Cer(d18:0/22:0)
LPC 17:2	1.18747	0.31953	0.010783	LysoPC(17:2)
PC 33:1	1.18583	0.25961	0.0097048	PC(15:0/18:1)
PC 42:10	1.18487	0.53275	0.0068854	PC(20:5/22:5)
PC 37:3	1.17689	0.26101	0.011112	PC(15:0/22:3)
LPC O-18:0	1.16993	0.27761	0.0089463	LysoPC(O-18:0)
PC 34:3	1.16485	0.16661	0.015524	PC(16:1/18:2)
Cer (d18:0/16:0)	1.16426	0.34068	0.011479	Cer(d18:0/16:0)
LPC 24:0	1.15501	0.3584	0.015296	LysoPC(24:0)
Cer (d18:1/16:0)	1.15461	0.32499	0.012188	Cer(d18:1/16:0)
PC 37:1	1.14977	0.21262	0.019014	PC(15:0/22:1)
FA 26:0	1.14525	0.40612	0.01134	Phthioic acid
PC 39:6	1.14262	0.25695	0.016339	PC(17:0/22:6)
HexCer (d18:1/26:1)	1.13915	0.35354	0.021681	HexCer(d18:1/26:1)
Cer (d18:1/20:0)	1.1197	0.29684	0.015341	Cer(d18:1/20:0)
PC 35:2	1.10143	0.24018	0.021955	PC(17:0/18:2)
FA 22:4	1.09099	0.40897	0.043232	8,12,16,19-docosatetraenoic acid
TG 52:0-1	1.06844	-0.45298	0.025975	TG(18:0/16:0/18:0)
PE O-34:2-1	1.05765	0.18109	0.026525	PE(O-16:0/18:2)
PC 36:5	1.0571	0.11125	0.023961	PC(16:0/20:5)
PC 40:9	1.04929	0.18468	0.028009	PC(20:4/20:5)
SM 35:0	1.04505	0.30404	0.023571	SM(d18:0/17:0)
LPC 20:0	1.03608	0.25475	0.032124	LysoPC(20:0)
LPC 17:0	1.01907	0.23432	0.0256	LysoPC(17:0)
TG 51:0-2	1.01375	-0.42719	0.03401	TG(18:0/16:0/17:0)
TG 60:4	1.00477	-1.0162	0.019751	TG(18:1/18:2/24:1)
HexCer (d18:1/24:1)	1.00136	0.28752	0.042485	HexCer(d18:1/24:1)
Note: Blue indicates a downward adjustment of ACPA relative to VPA; red is upward.
